# Supplementary material for: Elderly with Varying Extents of Cardiac Disease Show Interindividual Fluctuating Myocardial TRPC6-Immunoreactivity
Source: J Cardiovasc Dev Dis. 2023 Jan 9;10(1):26. doi: 10.3390/jcdd10010026 (PMC9861266; doi:10.3390/jcdd10010026)
Supplement: Supplementary file 1 [file jcdd-10-00026-s001.zip]

Archive with 1 entries (1 files):
- jcdd-2107034-supplementary.pdf
